# Supplementary material for: Complementation of an Eisosomal Yeast pil1 Mutant and Characteristics of Eisosomal Distribution in Hyphae of Neurospora crassa Germinating from Two Different Spore Types
Source: J Fungi (Basel). 2023 Jan 22;9(2):147. doi: 10.3390/jof9020147 (PMC9964885; doi:10.3390/jof9020147)
Supplement: Supplementary file 1 [file jof-09-00147-s001.zip]

Archive with 1 entries (1 files):
- jof-1918986-supplementary.pdf
